# Supplementary material for: FaceLooks: A Smart Headband for Signaling Face-to-Face Behavior
Source: Sensors (Basel). 2018 Jun 28;18(7):2066. doi: 10.3390/s18072066 (PMC6068478; doi:10.3390/s18072066)
Supplement: Supplementary file 1 [file sensors-18-02066-s001.zip]

Archive with 1 entries (1 files):
- sensors-297656-supplementary.mp4
